# Supplementary material for: A new Otacilia Thorell, 1897 species from Hubei Province, China (Araneae, Phrurolithidae)
Source: Biodivers Data J. 2024 Oct 23;12:e137014. doi: 10.3897/BDJ.12.e137014 (PMC11525203; doi:10.3897/BDJ.12.e137014)
Supplement: XML Treatment for Otacilia subshanxi [file BDJ.12.e137014-treatment1.xml]

<!DOCTYPE tp:taxon-treatment
  PUBLIC "-//TaxonX//DTD Taxonomic Treatment Publishing DTD v0 20100105//EN" "tax-treatment-NSO.dtd">
<tp:taxon-treatment xmlns:tp="http://www.plazi.org/taxpub"><tp:treatment-meta><mixed-citation publication-type="journal"><person-group><name><surname>Guo</surname><given-names>Minghao</given-names></name><name><surname>Mu</surname><given-names>Yannan</given-names></name><name><surname>Zhang</surname><given-names>Feng</given-names></name></person-group><article-title>A new <italic><tp:taxon-name><tp:taxon-name-part taxon-name-part-type="genus" reg="Otacilia">Otacilia</tp:taxon-name-part></tp:taxon-name></italic> Thorell, 1897 species from Hubei Province, China (<tp:taxon-name><tp:taxon-name-part taxon-name-part-type="order">Araneae</tp:taxon-name-part></tp:taxon-name>, <tp:taxon-name><tp:taxon-name-part taxon-name-part-type="family">Phrurolithidae</tp:taxon-name-part></tp:taxon-name>)</article-title><source>Biodivers Data J</source><day>23</day><month>10</month><year>2024</year><volume>12</volume><pub-id pub-id-type="doi">10.3897/BDJ.12.e137014</pub-id></mixed-citation></tp:treatment-meta><tp:nomenclature><tp:taxon-name>
            <object-id xmlns:xlink="http://www.w3.org/1999/xlink" content-type="arpha" xlink:type="simple">363150EC-BF5E-57EA-9696-EEA5BCDABF0D</object-id>
            <tp:taxon-name-part taxon-name-part-type="genus">Otacilia</tp:taxon-name-part>
            <tp:taxon-name-part taxon-name-part-type="species">subshanxi</tp:taxon-name-part>
            <object-id xmlns:xlink="http://www.w3.org/1999/xlink" content-type="zoobank" xlink:type="simple" object-id-type="ZooBank">D1195279-905F-403F-BDED-986692B2B4C0</object-id>
          </tp:taxon-name><tp:taxon-status xmlns:xlink="http://www.w3.org/1999/xlink" xlink:type="simple">sp. nov.</tp:taxon-status></tp:nomenclature><tp:treatment-sec sec-type="materials"><title>Materials</title><list list-type="alpha-lower" list-content="occurrences"><list-item><p><bold>Type status:</bold> <named-content xmlns:xlink="http://www.w3.org/1999/xlink" content-type="dwc:typeStatus" xlink:type="simple">Holotype</named-content>. <bold>Occurrence:</bold> sex: <named-content xmlns:xlink="http://www.w3.org/1999/xlink" content-type="dwc:sex" xlink:type="simple">male</named-content>; lifeStage: <named-content xmlns:xlink="http://www.w3.org/1999/xlink" content-type="dwc:lifeStage" xlink:type="simple">adult</named-content>; occurrenceID: <named-content xmlns:xlink="http://www.w3.org/1999/xlink" content-type="dwc:occurrenceID" xlink:type="simple">E556732B-3666-537F-AB57-06D34F340423</named-content>; <bold>Taxon:</bold> scientificName: <named-content xmlns:xlink="http://www.w3.org/1999/xlink" content-type="dwc:scientificName" xlink:type="simple"><italic><tp:taxon-name><tp:taxon-name-part taxon-name-part-type="genus" reg="Otacilia">Otacilia</tp:taxon-name-part><tp:taxon-name-part taxon-name-part-type="species" reg="subshanxi">subshanxi</tp:taxon-name-part></tp:taxon-name></italic></named-content>; order: <named-content xmlns:xlink="http://www.w3.org/1999/xlink" content-type="dwc:order" xlink:type="simple"><tp:taxon-name><tp:taxon-name-part taxon-name-part-type="order">Araneae</tp:taxon-name-part></tp:taxon-name></named-content>; family: <named-content xmlns:xlink="http://www.w3.org/1999/xlink" content-type="dwc:family" xlink:type="simple"><tp:taxon-name><tp:taxon-name-part taxon-name-part-type="family">Phrurolithidae</tp:taxon-name-part></tp:taxon-name></named-content>; genus: <named-content xmlns:xlink="http://www.w3.org/1999/xlink" content-type="dwc:genus" xlink:type="simple"><tp:taxon-name><tp:taxon-name-part taxon-name-part-type="genus">Otacili</tp:taxon-name-part></tp:taxon-name></named-content>; <bold>Location:</bold> country: <named-content xmlns:xlink="http://www.w3.org/1999/xlink" content-type="dwc:country" xlink:type="simple">China</named-content>; stateProvince: <named-content xmlns:xlink="http://www.w3.org/1999/xlink" content-type="dwc:stateProvince" xlink:type="simple">Hubei</named-content>; county: <named-content xmlns:xlink="http://www.w3.org/1999/xlink" content-type="dwc:county" xlink:type="simple">Zhushan</named-content>; locality: <named-content xmlns:xlink="http://www.w3.org/1999/xlink" content-type="dwc:locality" xlink:type="simple">Shunshuiping Villag</named-content>; verbatimLatitude: <named-content xmlns:xlink="http://www.w3.org/1999/xlink" content-type="dwc:verbatimLatitude" xlink:type="simple">31°33'7.1359″N</named-content>; verbatimLongitude: <named-content xmlns:xlink="http://www.w3.org/1999/xlink" content-type="dwc:verbatimLongitude" xlink:type="simple">110°1'10.4883″E</named-content>; <bold>Event:</bold> year: <named-content xmlns:xlink="http://www.w3.org/1999/xlink" content-type="dwc:year" xlink:type="simple">2023</named-content>; month: <named-content xmlns:xlink="http://www.w3.org/1999/xlink" content-type="dwc:month" xlink:type="simple">9</named-content>; day: <named-content xmlns:xlink="http://www.w3.org/1999/xlink" content-type="dwc:day" xlink:type="simple">19</named-content></p></list-item><list-item><p><bold>Type status:</bold> <named-content xmlns:xlink="http://www.w3.org/1999/xlink" content-type="dwc:typeStatus" xlink:type="simple">Paratype</named-content>. <bold>Occurrence:</bold> sex: <named-content xmlns:xlink="http://www.w3.org/1999/xlink" content-type="dwc:sex" xlink:type="simple">1 male, 5 females</named-content>; lifeStage: <named-content xmlns:xlink="http://www.w3.org/1999/xlink" content-type="dwc:lifeStage" xlink:type="simple">adult</named-content>; occurrenceID: <named-content xmlns:xlink="http://www.w3.org/1999/xlink" content-type="dwc:occurrenceID" xlink:type="simple">74251D57-B22A-59A7-B2A8-7AFE3F008FFE</named-content>; <bold>Taxon:</bold> scientificName: <named-content xmlns:xlink="http://www.w3.org/1999/xlink" content-type="dwc:scientificName" xlink:type="simple"><italic><tp:taxon-name><tp:taxon-name-part taxon-name-part-type="genus" reg="Otacilia">Otacilia</tp:taxon-name-part><tp:taxon-name-part taxon-name-part-type="species" reg="subshanxi">subshanxi</tp:taxon-name-part></tp:taxon-name></italic></named-content>; order: <named-content xmlns:xlink="http://www.w3.org/1999/xlink" content-type="dwc:order" xlink:type="simple"><tp:taxon-name><tp:taxon-name-part taxon-name-part-type="order">Araneae</tp:taxon-name-part></tp:taxon-name></named-content>; family: <named-content xmlns:xlink="http://www.w3.org/1999/xlink" content-type="dwc:family" xlink:type="simple"><tp:taxon-name><tp:taxon-name-part taxon-name-part-type="family">Phrurolithidae</tp:taxon-name-part></tp:taxon-name></named-content>; genus: <named-content xmlns:xlink="http://www.w3.org/1999/xlink" content-type="dwc:genus" xlink:type="simple"><tp:taxon-name><tp:taxon-name-part taxon-name-part-type="genus">Otacili</tp:taxon-name-part></tp:taxon-name></named-content>; <bold>Location:</bold> country: <named-content xmlns:xlink="http://www.w3.org/1999/xlink" content-type="dwc:country" xlink:type="simple">China</named-content>; stateProvince: <named-content xmlns:xlink="http://www.w3.org/1999/xlink" content-type="dwc:stateProvince" xlink:type="simple">Hubei</named-content>; county: <named-content xmlns:xlink="http://www.w3.org/1999/xlink" content-type="dwc:county" xlink:type="simple">Zhushan</named-content>; locality: <named-content xmlns:xlink="http://www.w3.org/1999/xlink" content-type="dwc:locality" xlink:type="simple">Shunshuiping Village</named-content>; verbatimLatitude: <named-content xmlns:xlink="http://www.w3.org/1999/xlink" content-type="dwc:verbatimLatitude" xlink:type="simple">31°33'7.1359″N</named-content>; verbatimLongitude: <named-content xmlns:xlink="http://www.w3.org/1999/xlink" content-type="dwc:verbatimLongitude" xlink:type="simple">110°1'10.4883″E</named-content>; <bold>Event:</bold> year: <named-content xmlns:xlink="http://www.w3.org/1999/xlink" content-type="dwc:year" xlink:type="simple">2023</named-content>; month: <named-content xmlns:xlink="http://www.w3.org/1999/xlink" content-type="dwc:month" xlink:type="simple">9</named-content>; day: <named-content xmlns:xlink="http://www.w3.org/1999/xlink" content-type="dwc:day" xlink:type="simple">19</named-content></p></list-item></list></tp:treatment-sec><tp:treatment-sec sec-type="Description"><title>Description</title><p>Male (Holotype): total length 3.04, carapace 1.50 long, 1.30 wide; abdomen 1.54 long, 1.03 wide. Eye sizes and interdistances: AME 0.08, ALE 0.09, PME 0.08, PLE 0.10; AME–AME 0.05, AME–ALE 0.01, ALE–ALE 0.22, PME–PME 0.10, PME–PLE 0.06, PLE–PLE 0.40, ALE–PLE 0.08. EAW 0.52, CRW 0.68, EAW/CRW 0.76, CRW/CW 0.52. MOA 0.26 long, anterior width 0.21, posterior width 0.27. CH 0.11, CH/AME 1.38. Labium 0.15 long, 0.22 wide. Sternum 0.87 long, 0.78 wide. Leg measurements: Ⅰ 6.15 (1.57 + 0.55 + 1.81 + 1.48 + 0.74), Ⅱ 4.91 (1.30 + 0.51 + 1.27 + 1.15 + 0.68), Ⅲ 4.02 (1.08 + 0.45 + 0.80 + 1.07 + 0.62), Ⅳ 6.51 (1.78 + 0.54 + 1.53 + 1.80 + 0.86). Spination: femur I d 1 pl 4, femur Ⅱ d 1 pl 2, femur Ⅲ–Ⅳ d 1, tibia Ⅰ pv 7 rv 8, tibia Ⅱ pv 7 rv 6, metatarsus Ⅰpv 4 rv 4, metatarsus Ⅱ pv 4 rv 3.</p><p>Colouration (Fig. <xref ref-type="fig" rid="F12019973">1</xref>A, Fig. <xref ref-type="fig" rid="F12019975">2</xref>A and B). Carapace slightly brown, radial striae indistinct, with one black longitudinal stripe nearly same width as eye area. Abdomen grey, with small dorsal scutum darker than carapace, with black pattern beside dorsal scutum anteriorly and four black transverse stripes at posterior of abdomen. Legs yellow, with black annuli near ventral of tibiae I–Ⅳ tip.</p><p>Palp as in Fig. <xref ref-type="fig" rid="F12019977">3</xref>A–D. Femur with large, well-developed apophysis at middle part. Prolateral tibial apophysis distinct. Tibial nearly as long as wide. Retrolateral tibial apophysis (RTA) with wide base and narrow, tip blunt, base of retrolateral with a small tuber (Fig. <xref ref-type="fig" rid="F12019977">3</xref>D), a row of strong setae at base of RTA (Fig. <xref ref-type="fig" rid="F12019977">3</xref>B). Bulb pyriform, sperm duct distinct, tapering off close to embolus. Embolus wide, hook-like, blade-shaped. Conductor small, triangular, membranous.</p><p>Female (Paratype): total length 3.52, carapace 1.52 long, 1.36 wide; abdomen 2.00 long, 1.22 wide. Eye sizes and interdistances: AME 0.09, ALE 0.10, PME 0.08, PLE 0.09; AME–AME 0.04, AME–ALE 0.01, ALE–ALE 0.21, PME–PME 0.10, PME–PLE 0.06, PLE–PLE 0.37, ALE–PLE 0. 06. EAW 0.48, CRW 0.69, EAW/CRW 0.69, CRW/CW 0.51. MOA 0.27 long, anterior width 0.19, posterior width 0.27. CH 0.09, CH/AME 1.00. Labium 0.15 long, 0.25 wide. Sternum 0.93 long, 0.79 wide. Leg measurements: Ⅰ 6.00 (1.50 + 0.52 + 1.85 + 1.44 + 0.69), Ⅱ 4.93 (1.25 + 0.51 + 1.33 + 1.13 + 0.71), Ⅲ 4.29 (1.14 + 0.47 + 0.93 + 1.12 + 0.63), Ⅳ 6.32 (1.68 + 0.59 + 1.37 + 1.77 + 0.91). Spination:femur I d 1 pl 4, femur Ⅱ d 1 pl 3, femora Ⅲ–Ⅳ d 1, tibia Ⅰ pv 7 rv 8, tibia Ⅱ pv 7 rv 6, metatarsus Ⅰ pv 4 rv 4, metatarsus Ⅱ pv 4 rv 3. Other characters as in male, except dorsal scutum absent (Fig. <xref ref-type="fig" rid="F12019973">1</xref>B, Fig. <xref ref-type="fig" rid="F12019975">2</xref>C and D).</p><p>Epigyne as in Fig. <xref ref-type="fig" rid="F12019977">3</xref>E and F. Epigynal plate sclerotised, non-transparent, with two large atriums. Median septum wide, edge arched, widest at middle part. Copulatory openings located at middle part of atrium, separated by septum. Copulatory ducts short and thick, straight. Connecting tubes long and thin, curved. Bursae balloon-shaped, transparent. Spermathecae oval and small, bean-shaped. Fertilisation ducts short, located anteromesally on spermathecae.</p></tp:treatment-sec><tp:treatment-sec sec-type="Diagnosis"><title>Diagnosis</title><p>This new species resembles <italic><tp:taxon-name><tp:taxon-name-part taxon-name-part-type="genus" reg="Otacilia">O.</tp:taxon-name-part><tp:taxon-name-part taxon-name-part-type="species" reg="shanxi">shanxi</tp:taxon-name-part></tp:taxon-name></italic> Mu &amp; Zhang, 2021 in having a similar femoral apophysis, atrium, curved connecting tubes, but it can be recognised by: 1) the wide embolus (vs. thin, cf. Fig. 3C and fig. 7F in <xref ref-type="bibr" rid="B12019849">Mu and Zhang 2021</xref>), 2) the thin retrolateral tibial apophysis (vs. wide, cf. Fig. 3B and fig. 7G in <xref ref-type="bibr" rid="B12019849">Mu and Zhang (2021)</xref>) and 3) the thin median septum (vs. wide, cf. Fig. 3E and fig. 7F in <xref ref-type="bibr" rid="B12019849">Mu and Zhang (2021)</xref>).</p></tp:treatment-sec><tp:treatment-sec sec-type="Etymology"><title>Etymology</title><p>This species is named for its similarity to <italic><tp:taxon-name><tp:taxon-name-part taxon-name-part-type="genus" reg="Otacilia">O.</tp:taxon-name-part><tp:taxon-name-part taxon-name-part-type="species" reg="shanxi">shanxi</tp:taxon-name-part></tp:taxon-name></italic> Mu &amp; Zhang, 2021.</p></tp:treatment-sec><tp:treatment-sec sec-type="Distribution"><title>Distribution</title><p>Know only from the type locality (Fig. <xref ref-type="fig" rid="F12157213">4</xref>).</p></tp:treatment-sec><tp:treatment-sec><!--Section generated to contain objects referenced in tp:taxon-treatment.--><fig id="F12019973" position="float" orientation="portrait"><object-id xmlns:xlink="http://www.w3.org/1999/xlink" content-type="arpha" xlink:type="simple">002A1A8A-BB8F-53FD-A1CE-DC596690B215</object-id><object-id xmlns:xlink="http://www.w3.org/1999/xlink" content-type="doi" xlink:type="simple">10.3897/BDJ.12.e137014.figure1</object-id><label>Figure 1.</label><caption><p>Living photos of <italic><tp:taxon-name><tp:taxon-name-part taxon-name-part-type="genus" reg="Otacilia">Otacilia</tp:taxon-name-part><tp:taxon-name-part taxon-name-part-type="species" reg="subshanxi">subshanxi</tp:taxon-name-part></tp:taxon-name></italic> sp. nov.: <bold>A</bold> Male; <bold>B</bold> Female (photographs by Qianle Lu).</p></caption><graphic xmlns:xlink="http://www.w3.org/1999/xlink" xlink:href="bdj-12-e137014-g001.jpg" position="float" id="oo_1125978.jpg" orientation="portrait" xlink:type="simple"><uri content-type="original_file" xlink:type="simple">https://binary.pensoft.net/fig/1125978</uri></graphic></fig><fig id="F12019975" position="float" orientation="portrait"><object-id xmlns:xlink="http://www.w3.org/1999/xlink" content-type="arpha" xlink:type="simple">0965AE5E-8892-5E71-9CDF-9E0CB8DD07F9</object-id><object-id xmlns:xlink="http://www.w3.org/1999/xlink" content-type="doi" xlink:type="simple">10.3897/BDJ.12.e137014.figure2</object-id><label>Figure 2.</label><caption><p>Habitus of <italic><tp:taxon-name><tp:taxon-name-part taxon-name-part-type="genus" reg="Otacilia">Otacilia</tp:taxon-name-part><tp:taxon-name-part taxon-name-part-type="species" reg="subshanxi">subshanxi</tp:taxon-name-part></tp:taxon-name></italic> sp. nov.: <bold>A</bold> Male holotype, dorsal view; <bold>B</bold> Same, ventral view; <bold>C</bold> Female paratype, dorsal view; <bold>D</bold> Same, ventral view.</p></caption><graphic xmlns:xlink="http://www.w3.org/1999/xlink" xlink:href="bdj-12-e137014-g002.jpg" position="float" id="oo_1125979.jpg" orientation="portrait" xlink:type="simple"><uri content-type="original_file" xlink:type="simple">https://binary.pensoft.net/fig/1125979</uri></graphic></fig><fig id="F12019977" position="float" orientation="portrait"><object-id xmlns:xlink="http://www.w3.org/1999/xlink" content-type="arpha" xlink:type="simple">2B3BFFB3-768E-52AC-820F-BD200093E716</object-id><object-id xmlns:xlink="http://www.w3.org/1999/xlink" content-type="doi" xlink:type="simple">10.3897/BDJ.12.e137014.figure3</object-id><label>Figure 3.</label><caption><p>Copulatory organs of <italic><tp:taxon-name><tp:taxon-name-part taxon-name-part-type="genus" reg="Otacilia">Otacilia</tp:taxon-name-part><tp:taxon-name-part taxon-name-part-type="species" reg="subshanxi">subshanxi</tp:taxon-name-part></tp:taxon-name></italic> sp. nov.: <bold>A</bold> Male left palp, prolateral view; <bold>B</bold> Same, retrolateral view; <bold>C</bold> Same, ventral view; <bold>D</bold> Same, dorsal view; <bold>E</bold> Epigyne, ventral view; <bold>F</bold> Same, dorsal view. Abbreviations: E—embolus; FA—femoral apophysis; PTA—prolateral tibial apophysis; RTA—retrolateral tibial apophysis; SD—sperm duct; B—bursa; CO—copulatory opening; CD—copulatory duct; CT—connecting tube; FD—fertilisation duct; GA—glandular appendage; MS—median septum; S—spermathecae.</p></caption><graphic xmlns:xlink="http://www.w3.org/1999/xlink" xlink:href="bdj-12-e137014-g003.jpg" position="float" id="oo_1125980.jpg" orientation="portrait" xlink:type="simple"><uri content-type="original_file" xlink:type="simple">https://binary.pensoft.net/fig/1125980</uri></graphic></fig><fig id="F12157213" position="float" orientation="portrait"><object-id xmlns:xlink="http://www.w3.org/1999/xlink" content-type="arpha" xlink:type="simple">B30FB5FB-BE96-5DE7-90DC-E739AB0849F1</object-id><object-id xmlns:xlink="http://www.w3.org/1999/xlink" content-type="doi" xlink:type="simple">10.3897/BDJ.12.e137014.figure4</object-id><label>Figure 4.</label><caption><p>Distribution map of <italic><tp:taxon-name><tp:taxon-name-part taxon-name-part-type="genus" reg="Otacilia">Otacilia</tp:taxon-name-part><tp:taxon-name-part taxon-name-part-type="species" reg="subshanxi">subshanxi</tp:taxon-name-part></tp:taxon-name></italic> sp. nov. in this study (red circle).</p></caption><graphic xmlns:xlink="http://www.w3.org/1999/xlink" xlink:href="bdj-12-e137014-g004.jpg" position="float" id="oo_1152969.jpg" orientation="portrait" xlink:type="simple"><uri content-type="original_file" xlink:type="simple">https://binary.pensoft.net/fig/1152969</uri></graphic></fig></tp:treatment-sec><ref-list><ref id="B12019849"><element-citation xmlns:xlink="http://www.w3.org/1999/xlink" publication-type="article" xlink:type="simple"><person-group person-group-type="author"><name name-style="western"><surname>Mu</surname><given-names>Y. N.</given-names></name><name name-style="western"><surname>Zhang</surname><given-names>F.</given-names></name></person-group><year>2021</year><article-title>Seven new <italic><tp:taxon-name><tp:taxon-name-part taxon-name-part-type="genus" reg="Otacilia">Otacilia</tp:taxon-name-part></tp:taxon-name></italic> Thorell, 1897 species from China (<tp:taxon-name><tp:taxon-name-part taxon-name-part-type="order">Araneae</tp:taxon-name-part></tp:taxon-name>: <tp:taxon-name><tp:taxon-name-part taxon-name-part-type="family">Phrurolithidae</tp:taxon-name-part></tp:taxon-name>)</article-title><source>Zootaxa</source><volume>5032</volume><issue>4</issue><fpage>533</fpage><lpage>548</lpage><pub-id pub-id-type="doi">10.11646/zootaxa.5032.4.4</pub-id></element-citation></ref></ref-list></tp:taxon-treatment>
